# Supplementary material for: Anisotropic expansion of hepatocyte lumina enforced by apical bulkheads
Source: J Cell Biol. 2021 Jul 30;220(10):e202103003. doi: 10.1083/jcb.202103003 (PMC8329733; doi:10.1083/jcb.202103003)
Supplement: Table S2 — shows siRNA sequences used in the study. [file JCB_202103003_TableS2.xlsx]

## Sheet: Sheet1
Gene	Gene ID	siRNA no.1 (sense/antisense)	siRNA no.2 (sense/antisense)	siRNA no.3 (sense/antisense)	siRNA no.4 (sense/antisense)	siRNA no.5 (sense/antisense)	siRNA no.6 (sense/antisense)
Tjp1	21872	GcAuGAAAcuGGuAAAAuuTsT	AGAuGAAAcucuuAAuGAuTsT	AAAccuGAAuuGucuucAATsT	GccGGuGucuGAuAAuGAATsT	uGAAGAAuAuGGucuucGATsT	GGuuGAucGucuuAAuuAuTsT
		AAUUUuACcAGUUUcAUGCTsT	AUcAUuAAGAGUUUcAUCUTsT	UUGAAGAcAAUUcAGGUUUTsT	UUcAUuAUcAGAcACCGGCTsT	UCGMGACcAuAUUCUUcATsT	AuAAUuAAGACGAUcAACCTsT
Ocln	18260	UGACUUGAAUUGuAUUUcATsT	uAUGAuAAGUCcAAuAUUUTsT	CuACGUGGAUcAAuAUUUGTsT	CGGuAUGAuAAGUCcAAuATsT	CGUCGUGGACCGGuAUcAUTsT	GCcAAGGUUCGCUuAUCUUTsT
		UGAAAuAcAAUUcAAGUcATsT	AAAuAUUGGACUuAUcAuATsT	cAAAuAUUGAUCcACGuAGTsT	uAUUGGACUuAUcAuACCGTsT	AUGAuACCGGUCcACGACGTsT	AAGAuAAGCGAACCUUGGCTsT
Cldn2	12738	GAUGUUGAUUGAGuAAAAATsT	GCcACUGAAUcAUGUGuAATsT	GGAUGUUGAUUGAGuAAAATsT	AuAUGUGAGGUUUCCCUuATsT	uAGAAUGACUUUGGCcAUUTsT	UGAcAUGCGAGUUGcAGAATsT
		UUUUuACUcAAUcAAcAUCTsT	UuAcAcAUGAUUcAGUGGCTsT	UUUuACUcAAUcAAcAUCCTsT	uAAGGGAAACCUcAcAuAUTsT	AAUGGCcAAAGUcAUUCuATsT	UUCUGcAACUCGcAUGUcATsT
Gbj1	14618	GcAUCUGcAUuAUCCUcAATsT	cAAUuAGGAAACuAAUCUUTsT	uAUuAAUGGUGUGGGcAAUTsT	GCUcAAGGUuAUuAAUGGUTsT	CcAAUuAGGAAACuAAUCUTsT	CCUCGUGGcAAUGcACGuATsT
		UUGAGGAuAAUGcAGAUGCTsT	AAGAUuAGUUUCCuAAUUGTsT	AUUGCCcAcACcAUuAAuATsT	ACcAUuAAuAACCUUGAGCTsT	AGAUuAGUUUCCuAAUUGGTsT	uACGUGcAUUGCcACGAGGTsT
Pard3	93742	cAUUGUGAGGAUuAACGAUTsT	UCGUuAAAUCcAUuAUcAATsT	CGUuAAAUCcAUuAUcAAUTsT	cAAGGAGcAAuAUGAAcAATsT	GAUuAACGAUGGAGAUCUUTsT	CuACGGAGGUCcAUGUCcATsT
		AUCGUuAAUCCUcAcAAUGTsT	UUGAuAAUGGAUUuAACGATsT	AUUGAuAAUGGAUUuAACGTsT	UUGUUcAuAUUGCUCCUUGTsT	AAGAUCUCcAUCGUuAAUCTsT	UGGAcAUGGACCUCCGuAGTsT
Mark2	13728	GAACCUGAAUGAACCUGAATsT	AuAGUuAAGUUGUUUGAAGTsT	GCGGAGAGGUGUUUGAUuATsT	cAAAAAGuAUGAUGGUCCUTsT	GACGAUGAGCuAAAGCCUUTsT	GAUCGAGACUGAGAAGACUTsT
		UUcAGGUUcAUUcAGGUUCTsT	CUUcAAAcAACUuAACuAUTsT	uAAUcAAAcACCUCUCCGCTsT	AGGACcAUcAuACUUUUUGTsT	AAGGCUUuAGCUcAUCGUCTsT	AGUCUUCUcAGUCUCGAUCTsT
Kif13b	16554	uGucGuAcAuGGAAAuuuATsT	uGAuGGAAGAGuGcAuAuuTsT	uGGucuGcAuGGuuAAAAuTsT	cuGAGGGAGcAGAuuGuAATsT	GcuGAAAGAucGucuGGAATsT	GcAGAuAAcuAuGAcGAAATsT
		uAAAUUUCcAUGuACGAcATsT	AAuAUGcACUCUUCcAUcATsT	AUUUuAACcAUGcAGACcATsT	UuAcAAUCUGCUCCCUcAGTsT	UUCcAGACGAUCUUUcAGCTsT	UUUCGUcAuAGUuAUCUGCTsT
Stk11	20869	AGAUGuAuAUGGUGAUGGATsT	UCuAcAAGCUCUUUGAGAATsT	CUUGAAAAGAAUUGGCGCUTsT	CGAGAAGUCGuAGAACuAATsT	CUGCGuAUGUGGcAUGcAGTsT	CGAGGGAUGUUGGAGuAUGTsT
		UCcAUcACcAuAuAcAUCUTsT	UUCUcAAAGAGCUUGuAGATsT	AGCGCcAAUUCUUUUcAAGTsT	UuAGUUCuACGACUUCUCGTsT	CUGcAUGCcAcAuACGcAGTsT	cAuACUCcAAcAUCCCUCGTsT
Cdc42	12540	uuuccGAAAuGcAGAcAAuTsT	ccAucGGAAuAuGuAccAATsT	uGuuGGGAcccAAAuuGAuTsT	ccGcuAAGuuAuccAcAGATsT	GAcAAuuAAGuGuGuuGuuTsT	GuGGGuGccuGAGAuAAcuTsT
		AUUGUCUGcAUUUCGGAAATsT	UUGGuAcAuAUUCCGAUGGTsT	AUcAAUUUGGGUCCcAAcATsT	UCUGUGGAuAACUuAGCGGTsT	AAcAAcAcACUuAAUUGUCTsT	AGUuAUCUcAGGcACCcACTsT
Arf6	11845	uGAcuuAcAAAAAcGucAATsT	cucAcAuGGuuAAccucuATsT	cAAcGAuccuGuAcAAGuuTsT	uGAucuucGuGGuAGAcuGTsT	uuAucAAuGAccGGGAGAuTsT	cuGGcGGcAuuAcuAcAccTsT
		UUGACGUUUUUGuAAGUcATsT	uAGAGGUuAACcAUGUGAGTsT	AACUUGuAcAGGAUCGUUGTsT	cAGUCuACcACGAAGAUcATsT	AUCUCCCGGUcAUUGAuAATsT	GGUGuAGuAAUGCCGCcAGTsT
Rab35	77407	cAuAAUGUGUUUuAGAUUUTsT	UGCCGUuAUUuAAAGAAUUTsT	GGAUGGGUUUUcAAUcAAUTsT	CGcAAGGAGGAGcAUUUuATsT	CuAAGUUCCUcACGAUuAUTsT	CCCUGAAGGAUcACGuAACTsT
		AAAUCuAAAAcAcAUuAUGTsT	AAUUCUUuAAAuAACGGcATsT	AUUGAUUGAAAACCcAUCCTsT	uAAAAUGCUCCUCCUUGCGTsT	AuAAUCGUGAGGAACUuAGTsT	GUuACGUGAUCCUUcAGGGTsT
Rab4a	19341	cuuAcGAuuucuuGuuuAATsT	AcuuAcGAuuucuuGuuuATsT	cuuAcuAAuuGGuuAAcAGTsT	uuGGuuAAcAGAuGccAGATsT	ccuAcAAuGcGcuuAcuAATsT	uuAcuAAuuGGuuAAcAGATsT
		UuAAAcAAGAAAUCGuAAGTsT	uAAAcAAGAAAUCGuAAGUTsT	CUGUuAACcAAUuAGuAAGTsT	UCUGGcAUCUGUuAACcAATsT	UuAGuAAGCGcAUUGuAGGTsT	UCUGUuAACcAAUuAGuAATsT
Rab4b	19342	uAuuGAGAAuAAGuucAAATsT	GuuGcAAGucuGuuAuuuATsT	ccuAGAGGcuucucGcuuuTsT	uGuuGcAAGucuGuuAuuuTsT	ccuAcGAcuuccucuucAATsT	GAcuGuGAAAcuAcAGAuuTsT
		UUUGAACUuAUUCUcAAuATsT	uAAAuAAcAGACUUGcAACTsT	AAAGCGAGAAGCCUCuAGGTsT	AAAuAAcAGACUUGcAAcATsT	UUGAAGAGGAAGUCGuAGGTsT	AAUCUGuAGUUUcAcAGUCTsT
Rab8a	17274	cuAAucGGAuGuucAuuuuTsT	ucGAuuGAGAAAuuGAuuATsT	GAAuAAGuGuGAuGuGAAuTsT	ccuuAcGuGucAAAccAAATsT	GGAAuAAGuGuGAuGuGAATsT	ucAcuuAGAGGAuuuuGGATsT
		AAAAUGAAcAUCCGAUuAGTsT	uAAUcAAUUUCUcAAUCGATsT	AUUcAcAUcAcACUuAUUCTsT	UUUGGUUUGAcACGuAAGGTsT	UUcAcAUcAcACUuAUUCCTsT	UCcAAAAUCCUCuAAGUGATsT
Rab8b	235442	cGAuuGGAcucGAAAuuuuTsT	ucGuAAGGcuGAAAGAAAuTsT	AcAuuuAGGuuGcAuGuuuTsT	uGAAAuGuAcuGuAAcuAATsT	uuAGcuAAcuGAuAuucuATsT	cAGAGAGAGAuuAAAcAuATsT
		AAAAUUUCGAGUCcAAUCGTsT	AUUUCUUUcAGCCUuACGATsT	AAAcAUGcAACCuAAAUGUTsT	UuAGUuAcAGuAcAUUUcATsT	uAGAAuAUcAGUuAGCuAATsT	uAUGUUuAAUCUCUCUCUGTsT
Rab10	19325	cAAuuuAAAuAAAcuGAAAdTsdT	GAAuAAAAGuuAGAAuuAAdTsdT	cuAuAGAcGuGAuAGcAAAdTsdT	cuuAGuAGcGuuuGucAAAdTsdT	AuAGuuAAcuGAGGAcAAAdTsdT	ucAuGAAuAAuGuGcuuGAdTsdT
		UUUcAGUUuAUUuAAAUUGdTsdT	UuAAUUCuAACUUUuAUUCdTsdT	UUUGCuAUcACGUCuAuAGdTsdT	UUUGAcAAACGCuACuAAGdTsdT	UUUGUCCUcAGUuAACuAUdTsdT	UcAAGcAcAUuAUUcAUGAdTsdT
Rab11a	53869	cuGGAAAAGAAuuAAuAAATsT	cuuuAAAGuuGuccuuAuuTsT	cucuAucAcuuGAAGuuuATsT	cAAuAAGAGuGAuuuAcGuTsT	GAuAcuGucuAuuuAuAAATsT	uuuAGuGuAuuGGuuAuAATsT
		UUuAUuAAUUCUUUUCcAGTsT	AAuAAGGAcAACUUuAAAGTsT	uAAACUUcAAGUGAuAGAGTsT	ACGuAAAUcACUCUuAUUGTsT	UUuAuAAAuAGAcAGuAUCTsT	UuAuAACcAAuAcACuAAATsT
Rab11b	19326	cuuucuGAGuuAAcuAGAATsT	cAAuuuAuuuucuGGAAuuTsT	ucAucAGAAuAGuGAAuuATsT	ucAcAAAGuuGGAcucAAuTsT	GcAuAAGcAAcucAuuuuATsT	ccAAuGGAGuuGAcGuAcuTsT
		UUCuAGUuAACUcAGAAAGTsT	AAUUCcAGAAAAuAAAUUGTsT	uAAUUcACuAUUCUGAUGATsT	AUUGAGUCcAACUUUGUGATsT	uAAAAUGAGUUGCUuAUGCTsT	AGuACGUcAACUCcAUUGGTsT
Rab13	68328	uGAAcAAGGuGAGAGuAAAdTsdT	ccAuuuGcAuuAcuuucAudTsdT	cucuuucAcuGGuGAuGAAdTsdT	cuuAGuAuGGuuuAuccAAdTsdT	uuGuuAGAGuAuucucAGudTsdT	cuGuuAGcuGcuuuuGuuAdTsdT
		UUuACUCUcACCUUGUUcAdTsdT	AUGAAAGuAAUGcAAAUGGdTsdT	UUcAUcACcAGUGAAAGAGdTsdT	UUGGAuAAACcAuACuAAGdTsdT	ACUGAGAAuACUCuAAcAAdTsdT	uAAcAAAAGcAGCuAAcAGdTsdT
Rab14	68365	cuGuGuAuAuuAuuuuAAudTsdT	cuuuAAGuAuAuuAuuAuudTsdT	ucAuGuAAGuuGcuAcuuudTsdT	GuAucuAGAuuAAAuuGAAdTsdT	uuGcuuGcuucAucAAuuudTsdT	uAucuAGAuuAAAuuGAAAdTsdT
		AUuAAAAuAAuAuAcAcAGdTsdT	AAuAAuAAuAuACUuAAAGdTsdT	AAAGuAGcAACUuAcAUGAdTsdT	UUcAAUUuAAUCuAGAuACdTsdT	AAAUUGAUGAAGcAAGcAAdTsdT	UUUcAAUUuAAUCuAGAuAdTsdT
Rab17	19329	uAUuAAACGUCUUGAcAAUTsT	CGUCUUGAcAAUCCGAAAATsT	CUGUGUCGGAGAUGGCUuATsT	GGAGAUGGCUuAUGCUUGATsT	CUCGGAAGGAUUCCUUUcATsT	CuACGUGAGcAAGCUGGUUTsT
		AUUGUcAAGACGUUuAAuATsT	UUUUCGGAUUGUcAAGACGTsT	uAAGCcAUCUCCGAcAcAGTsT	UcAAGcAuAAGCcAUCUCCTsT	UGAAAGGAAUCCUUCCGAGTsT	AACcAGCUUGCUcACGuAGTsT
Rab21	216344	ucAuuuAuAuucuuuuAAAdTsdT	ccAAuGGAGuuAuAGAAuudTsdT	uGuGGuAGuuuGAAuuGuAdTsdT	GcAGAuAcGuGAAGuucuAdTsdT	ucuAcuAcuuuGAuAuAAudTsdT	AuAcGuGAAGuucuAuuuudTsdT
		UUuAAAAGAAuAuAAAUGAdTsdT	AAUUCuAuAACUCcAUUGGdTsdT	uAcAAUUcAAACuACcAcAdTsdT	uAGAACUUcACGuAUCUGCdTsdT	AUuAuAUcAAAGuAGuAGAdTsdT	AAAAuAGAACUUcACGuAUdTsdT
Rab27a	11891	ccAAuuAAAccAuAAuAAudTsdT	ccAAAAGuGucuuAuAAAAdTsdT	GuAuuuAAGcAGucAcAuudTsdT	ccAuGAAucGGAAGAAAuAdTsdT	uGAAcuuuGuGccAAuuAAdTsdT	ccuAuAGAcucuGAAuAGAdTsdT
		AUuAUuAUGGUUuAAUUGGdTsdT	UUUuAuAAGAcACUUUUGGdTsdT	AAUGUGACUGCUuAAAuACdTsdT	uAUUUCUUCCGAUUcAUGGdTsdT	UuAAUUGGcAcAAAGUUcAdTsdT	UCuAUUcAGAGUCuAuAGGdTsdT
Rab27b	80718	uGAuAuGAAAGAucAuuAAdTsdT	cuGAAAGAuucuucuGuuudTsdT	GuAuGuAAucuGuuAAuuudTsdT	cGAuGAuAuuGcuGAucAAdTsdT	cAAGuuAGAuGAAAuGGAudTsdT	uuucGuuuGuGAuAuGAAAdTsdT
		UuAAUGAUCUUUcAuAUcAdTsdT	AAAcAGAAGAAUCUUUcAGdTsdT	AAAUuAAcAGAUuAcAuACdTsdT	UUGAUcAGcAAuAUcAUCGdTsdT	AUCcAUUUcAUCuAACUUGdTsdT	UUUcAuAUcAcAAACGAAAdTsdT
Mal2	105853	uAAuAAAGcuuAuuucAAATsT	cuuAAAAucuGAuAAAuuuTsT	GccuuuGuuuAAuAGucAATsT	cuuGGAAGGucAuAuAAuuTsT	cuAuAuGuAGGuuGAAGAATsT	GuAuGuAAAGcuuuuccAATsT
		UUUGAAAuAAGCUUuAUuATsT	AAAUUuAUcAGAUUUuAAGTsT	UUGACuAUuAAAcAAAGGCTsT	AAUuAuAUGACCUUCcAAGTsT	UUCUUcAACCuAcAuAuAGTsT	UUGGAAAAGCUUuAcAuACTsT
